# Supplementary material for: Spatial Distribution of a Large Herbivore Community at Waterholes: An Assessment of Its Stability over Years in Hwange National Park, Zimbabwe
Source: PLoS One. 2016 Apr 13;11(4):e0153639. doi: 10.1371/journal.pone.0153639 (PMC4830562; doi:10.1371/journal.pone.0153639)
Supplement: S1 File — (CSV) [file pone.0153639.s001.csv]

WATERHOLE	ELEPHANT	GIRAFFE	IMPALA	KUDU	ROAN	SABLE	WILDEBEEST	ZEBRA
BALLA BALLA	18	1	65	18	0	2	0	0
CATERPILLAR	117	16	0	19	0	9	0	5
DOPI PAN	373	10	11	75	2	3	0	18
GIRAFFE SPRING	85	21	14	33	11	12	0	87
GUVALALA	233	5	19	30	0	8	0	41
JAMBILI	326	16	0	28	12	4	0	29
KAOSHE PAN	113	0	20	41	0	0	0	1
KENNEDY 1	125	6	23	26	0	133	6	35
KENNEDY 2	114	10	22	6	8	12	93	85
LIVINGI	71	35	4	33	0	1	2	13
MABUYA MABENA	120	0	8	10	0	0	0	21
MAKWA	74	37	96	40	0	1	1	19
MANGA 1	201	4	0	20	6	0	0	38
MANGA 2	170	0	0	31	1	0	0	36
MANGA 3	334	3	0	16	6	3	0	22
NGWESHLA	248	41	30	81	14	86	0	82
NYAMANDHLOVU	65	30	215	45	0	3	3	18
SHAPI PAN	24	2	0	8	0	0	0	2
SIBAYA	2	3	1	17	0	13	0	0
SINANGA	80	29	0	81	0	1	0	19
TSHABEMA	304	17	40	86	1	15	0	28
TSHEBE TSHEBE	115	0	20	27	0	0	0	80
UMTSHIBI	23	7	19	42	0	0	0	0
WHITE HILLS	89	8	11	7	4	0	0	28
BALLA BALLA	5	6	17	0	0	1	0	0
CATERPILLAR	91	0	46	7	1	1	0	5
DOM	27	47	26	18	0	10	32	32
DOPI PAN	40	4	19	43	2	17	0	13
GIRAFFE SPRING	6	1	0	3	0	11	0	66
GUVALALA	130	0	20	4	0	0	0	4
JAMBILI	92	2	0	0	0	0	0	15
KAOSHE PAN	11	5	39	5	0	2	0	18
KENNEDY 1	131	1	48	9	0	21	47	37
KENNEDY 2	112	3	0	11	7	7	1	18
LIVINGI	45	5	5	21	0	24	0	0
MABUYA MABENA	46	0	13	9	0	0	0	0
MAKWA	97	44	79	12	0	6	0	14
MANGA 1	221	3	0	11	0	4	0	0
MANGA 2	152	0	0	23	0	0	0	11
MANGA 3	414	10	0	19	28	3	0	17
NGWESHLA	597	5	9	3	0	11	1	34
NYAMANDHLOVU	310	22	124	24	0	2	26	49
SHAPI PAN	140	0	0	0	1	2	0	16
SIBAYA	8	1	3	11	0	0	0	39
SINANGA	492	7	0	25	0	12	0	26
TSHABEMA	19	3	1	6	0	0	0	12
TSHEBE TSHEBE	118	0	2	0	0	0	0	0
UMTSHIBI	70	12	13	22	0	0	0	0
WHITE HILLS	33	1	51	0	0	0	0	4
CATERPILLAR	475	9	0	19	7	46	0	4
DOPI PAN	429	14	0	96	3	1	0	65
GUVALALA	267	0	29	11	4	6	0	22
KENNEDY 1	129	7	42	31	0	29	112	27
KENNEDY 2	243	8	17	36	0	6	0	104
LIVINGI	328	25	9	30	2	15	0	9
MABUYA MABENA	275	0	0	25	0	0	0	0
MAKWA	1051	43	71	44	0	0	0	38
MANGA 3	236	2	0	6	41	10	0	66
NGWESHLA	126	30	2	39	7	4	0	28
NYAMANDHLOVU	608	15	123	106	8	29	0	98
SHAPI PAN	105	10	26	23	6	29	0	19
SIBAYA	85	0	1	5	0	2	0	0
CATERPILLAR	842	37	0	59	6	31	0	29
DOM	471	74	129	12	4	2	19	89
DOPI PAN	591	16	12	27	0	14	0	16
DYNAMITE	223	13	0	9	0	10	0	7
GUVALALA	424	3	27	14	6	0	0	68
JAMBILI	333	4	0	60	12	2	0	19
KENNEDY 1	375	37	88	27	0	20	37	48
KENNEDY 2	529	20	27	32	0	5	0	99
LIVINGI	426	20	16	5	1	7	0	16
MABUYA MABENA	210	0	3	5	2	9	0	0
MAKWA	520	40	59	58	0	8	1	67
MANGA 1	165	2	0	17	0	0	0	3
MANGA 2	370	5	0	17	1	0	0	44
MANGA 3	400	0	0	22	30	11	0	57
NGWESHLA	366	16	40	24	1	17	0	168
NYAMANDHLOVU	683	55	176	95	9	8	7	49
SINANGA	440	5	0	58	0	0	0	52
TSHEBE TSHEBE	251	1	0	6	0	0	0	36
UMKHAWUZANE PAN	481	0	0	23	0	0	0	13
UMTSHIBI	122	0	0	47	0	0	0	0
CATERPILLAR	251	16	0	4	0	19	0	12
DOM	73	65	67	7	0	0	16	49
DOPI PAN	205	7	24	9	0	0	2	15
DYNAMITE	22	5	0	0	0	0	0	0
GUVALALA	210	18	19	0	0	1	0	58
JAMBILI	306	7	0	4	0	0	0	2
KAOSHE PAN	6	1	4	7	0	0	0	0
KENNEDY 1	211	13	49	5	0	11	1	62
KENNEDY 2	101	2	33	18	0	4	130	9
LIVINGI	51	10	0	8	0	1	0	0
MABUYA MABENA	50	0	0	0	0	0	0	3
MAKWA	38	37	84	42	0	1	2	27
MANGA 2	625	0	0	9	0	0	0	10
MANGA 3	133	0	0	6	9	0	0	15
NGWESHLA	272	54	67	16	5	4	47	32
NYAMANDHLOVU	276	8	78	3	0	0	58	7
SHAPI PAN	133	2	0	0	0	0	0	6
SINANGA	0	4	0	42	0	13	0	34
THE HIDE	145	24	155	14	0	12	14	5
TSHABEMA	125	3	12	2	0	1	0	0
TSHEBE TSHEBE	188	6	0	0	0	0	0	54
UMKHAWUZANE PAN	113	13	0	0	0	0	0	0
UMTSHIBI	17	16	0	6	0	1	0	8
WHITE HILLS	36	0	0	0	3	0	0	0
CATERPILLAR	459	10	0	26	11	36	0	35
DOM	530	47	11	31	0	3	38	146
DOPI PAN	713	8	14	9	0	0	1	5
DYNAMITE	557	44	0	15	0	10	0	10
GIRAFFE SPRING	188	0	0	0	0	6	0	9
GUVALALA	157	0	4	0	0	0	0	0
JAMBILI	475	0	0	7	5	1	0	48
KENNEDY 1	781	29	82	13	0	3	43	45
KENNEDY 2	520	17	10	48	0	5	0	93
LIVINGI	272	23	0	15	0	3	0	3
MABUYA MABENA	126	0	0	3	0	0	0	0
MAKWA	604	47	59	22	0	1	2	19
MANGA 1	322	1	2	12	1	0	0	11
MANGA 2	311	0	0	4	1	0	0	26
MANGA 3	567	1	0	30	27	1	0	129
NGWESHLA	300	31	70	22	7	67	0	110
NYAMANDHLOVU	587	19	49	32	0	33	16	45
SHAPI PAN	266	2	4	4	0	0	0	0
SINANGA	579	14	0	61	0	0	0	69
THE HIDE	467	31	66	13	0	30	37	67
TSHEBE TSHEBE	207	4	0	4	4	0	0	17
UMKHAWUZANE PAN	235	4	0	0	1	0	0	0
UMTSHIBI	471	5	0	9	0	1	0	0
CATERPILLAR	198	13	1	23	9	4	0	6
DOM	108	64	60	65	0	28	2	21
DOPI PAN	373	3	24	68	0	1	1	0
DYNAMITE	36	0	0	5	0	41	0	6
GIRAFFE SPRING	67	1	0	4	0	11	0	9
GUVALALA	499	0	25	25	1	10	0	8
JAMBILI	348	5	0	75	15	7	0	14
KENNEDY 1	293	8	5	31	0	53	0	47
KENNEDY 2	302	14	103	46	7	45	27	20
LIVINGI	39	7	33	19	0	14	0	0
MAKWA	214	47	60	42	0	6	0	5
MANGA 1	617	8	0	70	1	0	0	35
MANGA 3	889	1	2	37	38	2	0	101
NGWESHLA	421	39	40	56	14	26	3	134
NYAMANDHLOVU	828	46	157	84	1	4	14	123
SEDINA	9	23	132	14	0	0	7	4
SHALLOW GRAVE	515	3	7	6	0	15	0	3
SHAPI PAN	122	0	60	15	0	7	0	7
SINANGA	655	11	0	95	1	2	0	54
THE HIDE	41	24	240	21	0	11	22	49
TSHEBE TSHEBE	424	7	3	41	14	10	0	56
UMKHAWUZANE PAN	275	15	0	13	0	0	0	0
UMTSHIBI	26	18	0	20	0	1	0	0
BALLA BALLA	37	7	0	4	0	0	0	3
DOM	34	23	0	6	0	0	1	12
DOPI PAN	240	2	7	38	0	0	2	35
DYNAMITE	12	0	0	0	0	12	0	0
GIRAFFE SPRING	73	0	41	4	0	2	0	17
GUVALALA	343	19	0	0	0	0	0	0
JAMBILI	36	0	0	13	8	0	0	0
KENNEDY 1	375	13	31	29	0	21	117	17
KENNEDY 2	226	7	0	1	5	1	0	4
LIVINGI	150	11	0	19	0	11	0	0
MABUYA MABENA	52	4	0	0	0	0	0	0
MAKWA	11	32	9	27	0	8	2	0
MANGA 1	118	0	0	6	10	0	0	3
MANGA 3	321	0	0	0	3	1	0	3
NGWESHLA	379	30	14	11	1	3	1	37
NYAMANDHLOVU	430	36	65	25	0	2	7	49
SEDINA	0	38	16	3	0	0	0	28
SHAPI PAN	138	2	5	0	0	1	0	10
SINANGA	236	18	0	34	0	8	0	21
THE HIDE	208	16	97	10	0	1	1	25
TSHEBE TSHEBE	227	1	0	3	0	0	0	25
UMKHAWUZANE PAN	174	11	0	0	0	0	0	0
WHITE HILLS	227	0	0	0	0	0	0	0
DOM	0	31	17	0	0	0	3	35
DOPI PAN	387	4	0	15	0	0	2	32
DYNAMITE	5	2	0	4	0	2	0	0
GUVALALA	300	20	18	0	0	0	0	6
JAMBILI	125	3	0	23	2	0	0	0
KAOSHE PAN	130	0	0	0	0	0	0	0
KENNEDY 1	393	1	51	0	0	2	7	3
KENNEDY 2	137	1	0	0	0	1	0	0
LIVINGI	1	4	6	2	0	0	0	0
MABUYA MABENA	21	0	0	0	0	0	0	9
MAKWA	13	9	18	44	0	35	0	19
MANGA 1	447	6	0	11	14	0	0	6
NGWESHLA	412	43	60	6	14	2	0	28
NYAMANDHLOVU	157	46	0	16	0	2	26	42
SHAPI PAN	57	12	0	15	0	0	0	14
SINANGA	428	6	0	7	0	1	0	6
THE HIDE	90	11	22	0	0	0	13	0
TSHEBE TSHEBE	129	0	0	2	0	0	0	1
WHITE HILLS	417	0	0	0	0	0	0	0
CATERPILLAR	736	7	0	13	10	51	0	0
DOM	427	23	24	8	4	1	0	28
DOPI PAN	292	2	0	24	1	5	0	8
GUVALALA	282	0	0	1	2	1	0	59
JAMBILI	200	0	0	15	1	8	0	12
KENNEDY 1	515	1	0	21	2	24	9	5
KENNEDY 2	347	3	2	21	1	1	0	30
LIVINGI	612	7	4	18	6	9	0	0
MABUYA MABENA	78	1	0	8	0	12	0	0
MAKWA	544	5	11	65	7	20	0	16
MANGA 1	308	4	0	32	10	0	0	46
MANGA 2	504	0	0	16	2	0	0	16
MANGA 3	277	2	0	0	17	2	0	62
NGWESHLA	336	24	40	16	4	37	46	80
NYAMANDHLOVU	933	13	15	32	3	1	3	49
SEDINA	440	19	66	24	0	0	22	5
SHAPI PAN	447	0	6	31	5	3	0	3
SINANGA	299	2	0	122	0	0	0	52
THE HIDE	165	9	163	15	2	1	16	25
TSHEBE TSHEBE	462	0	15	20	0	0	0	94
DOM	1694	10	0	30	7	12	0	9
DOPI PAN	264	9	4	29	0	1	0	10
GUVALALA	615	2	0	15	4	2	8	63
JAMBILI	145	10	0	11	7	1	0	0
KENNEDY 1	278	7	51	9	0	4	7	67
KENNEDY 2	375	3	0	5	0	7	0	20
LIVINGI	622	7	0	15	0	3	0	10
MAKWA	362	24	6	74	1	14	0	105
MANGA 1	218	8	0	14	6	2	0	16
MANGA 3	377	2	0	35	39	12	0	43
NGWESHLA	399	12	55	5	5	3	0	49
NYAMANDHLOVU	1162	10	0	16	9	28	0	18
SHAPI PAN	330	0	12	44	0	16	0	0
SINANGA	403	2	0	22	0	0	0	0
THE HIDE	97	22	147	55	0	29	50	41
DOM	190	3	0	0	0	0	0	2
GUVALALA	412	30	5	7	0	0	0	14
JAMBILI	61	0	0	4	0	1	0	0
KENNEDY 1	222	0	26	2	0	1	0	7
KENNEDY 2	75	2	0	3	1	24	0	89
LIVINGI	44	0	17	13	0	1	0	8
MABUYA MABENA	31	3	4	0	0	0	0	11
MAKWA	14	38	5	18	0	12	0	21
MANGA 3	97	0	0	5	0	0	0	0
NGWESHLA	208	28	14	3	14	16	30	31
NYAMANDHLOVU	651	32	46	14	0	1	10	10
SEDINA	1	5	63	14	0	0	0	17
SHAPI PAN	17	7	4	0	0	0	0	16
THE HIDE	13	24	171	5	0	0	81	27
WHITE HILLS	46	0	1	0	0	0	0	3
CATERPILLAR	542	0	0	27	0	12	0	11
DOM	404	18	34	31	4	3	3	22
GUVALALA	375	1	0	10	1	3	0	8
JAMBILI	177	2	0	42	17	7	0	15
KENNEDY 1	807	11	25	31	9	6	1	8
KENNEDY 2	342	1	64	15	1	25	102	54
LIVINGI	204	2	0	39	0	9	0	0
MAKWA	506	38	21	45	2	13	32	42
MANGA 1	480	2	0	59	21	1	0	39
MANGA 3	457	0	0	6	1	17	0	55
NGWESHLA	704	23	59	29	32	2	0	182
NYAMANDHLOVU	567	13	57	77	7	35	0	62
SEDINA	19	27	143	48	0	0	1	0
THE HIDE	280	11	189	9	0	0	26	51
TSHEBE TSHEBE	406	3	21	21	0	8	0	126
